# Supplementary material for: Campylobacter, a zoonotic pathogen of global importance: Prevalence and risk factors in the fast-evolving chicken meat system of Nairobi, Kenya
Source: PLoS Negl Trop Dis. 2018 Aug 13;12(8):e0006658. doi: 10.1371/journal.pntd.0006658 (PMC6122836; doi:10.1371/journal.pntd.0006658)
Supplement: S2 Appendix — (XLS) [file pntd.0006658.s002.xls]

## Sheet: choices
list_name	name	label	category
recorder	1	Dishon
recorder	2	Fred
recorder	3	James A.
recorder	6	Lorren
recorder	7	Maud
recorder	8	Maurice
recorder	9	Patrick
recorder	10	Karen
recorder	11	Joash
recorder	12	Mutembei
recorder	13	Robert
recorder	14	Brenda
recorder	15	Faith
recorder	16	Bernard
recorder	17	Kelvin
recorder	18	Maria
yes_no	yes	Yes
yes_no	no	No
loc	dagoretti	Dagoretti
loc	kibera	Kibera
subloc	kawangware	Kawangware	dagoretti
subloc	kenyatta	Kenyatta	dagoretti
subloc	mutuini	Mutuini	dagoretti
subloc	kabiria	Kabiria	dagoretti
subloc	riruta	Riruta	dagoretti
subloc	uthiru	Uthiru	dagoretti
subloc	waithaka	Waithaka	dagoretti
subloc	other_dago	Other sublocation within Dagoretti	dagoretti
subloc	sarangombe	Sarangombe	kibera
subloc	line_saba	Line saba	kibera
subloc	gatwekere	Gatwekere	kibera
subloc	kmuru	Kamdi Muru	kibera
subloc	kianda	Kianda	kibera
subloc	kndogo	Kisumi Ndogo	kibera
subloc	lsaba	Laini Saba	kibera
subloc	lindi	Lindi	kibera
subloc	makina	Makina	kibera
subloc	mashimoni	Mashimoni	kibera
subloc	raila	Raila	kibera
subloc	silanga	Silanga	kibera
subloc	s_east	Soweto East	kibera
subloc	s_west	Soweto West	kibera
subloc	other_kibera	Other sublocation within Kibera	kibera
farm	ind_farm	Indigenous (local) chicken farm
farm	broil_farm	Broiler chicken farm
gender	male	Male
gender	female	Female
education	0	None
education	1	Primary, not completed
education	2	Primary, completed
education	3	Secondary, not completed
education	4	Secondary, completed
education	5	University, not completed / College completed
education	6	University, completed
education	7	Further degree (e.g. MSc, PhD)
ethnicity	BK	Black Kenyan
ethnicity	BA	Black Other African
ethnicity	BO	Black Other
ethnicity	WK	White Kenyan
ethnicity	WO	White Other
ethnicity	IA	Indian Asian
ethnicity	EA	Other East Asian
ethnicity	NA	North African / Middle Eastern
ethnicity	MX	Mixed heritage
ethnicity	NA	Prefer not to say
tribe	akamba	Akamba
tribe	embu	Embu
tribe	kalenjin	Kalenjin
tribe	kikuyu	Kikuyu
tribe	luhya	Luhya
tribe	luo	Luo
tribe	maasai	Maasai
tribe	meru	Meru
tribe	taita	Taita
tribe	not_say	Prefer not to say
role	owner	Owner/Head
role	family	Owner's/Head's Family member
role	employee	Employee
occupation	farmer	Farm owner/employee
occupation	trader	Meat trader/broker/transporter
occupation	food_owner	Food shop owner/employee
occupation	hotel_owner	Hotel owner/employee
occupation	livestock_transporter	Livestock transporter
occupation	butchery_owner	Butchery owner/employee
occupation	crop_prod	Crop producer
occupation	no_occup	No other occupation related to livestock/meat
month	jan	January
month	feb	February
month	mar	March
month	apr	April
month	may	May
month	jun	June
month	jul	July
month	aug	August
month	sep	September
month	oct	October
month	nov	November
month	dec	December
month	dkmth	I don't know which month
income	6	100% of income
income	5	81-99%
income	4	61 to 80%
income	3	41 to 60%
income	2	20 to 40%
income	1	less than 20% or only kept for personal consumption
income	999	Don't know
income	888	Prefer not to say
chckn_type	indigenous	Indigenous (local) chicken
chckn_type	broiler	Commercial broilers
chckn_type	layer	Commercial layers
chckn_type	hybrid	Hybrids (improved kienieji)
livestock_type	cattle	Cattle
livestock_type	sheep	Sheep
livestock_type	goats	Goats
livestock_type	pigs	Pigs
livestock_type	rabbits	Rabbits
livestock_type	other_poultry	Other poultry
age_unit	days	Days
age_unit	weeks	Weeks
age_unit	mths	Months
age_unit	yrs	Years
renew_ind	chicks	Chicks
renew_ind	hens	Hens
renew_ind	roosters	Roosters
DOC_source	breeding	Own-breeding
DOC_source	agrovet	Agrovet
DOC_source	hatchery	Commercial hatchery
DOC_source	same_area	Farmer in same area
DOC_source	other_area	Farmer in other Nairobi area
ind_source	agrovet	Agrovet
ind_source	same_area	Farmer in same area
ind_source	other_area	Farmer in other Nairobi area
ind_source	up_country	Farmer up-country
feed	commer	Commercial feed (e.g. Unga, Pembe)
feed	scavenge	They scavenge
feed	leftover	House or market leftovers (e.g. vegetable/fruit parts)
feed	crop	Hown-grown crops/maize
feed	posho	Posho mill crums
antibio_who	all_bird	All birds
antibio_who	no_chicks	All birds except chicks
antibio_who	all_chicks	Only chicks
antibio_fr	no_atb	I never use antibiotics
antibio_fr	atbq2mths	I use antibiotics around 2-3 times/ year
antibio_fr	atbq1mth	I use antibiotics monthly
antibio_fr	atbq1week	I use antibiotics weekly
antibio_fr	atbDK	I don't know
antibio_source	agrovet	Agrovet
antibio_source	gov	Government official
disease	resp	To treat a respiratory problem
disease	diar	To treat diarrhea
disease	growth	To promote growth
disease	prev_ds	To prevent disease
water	borehole	Borehole water
water	tap	City/tap water
water	w_vendor	Water vendor
water	rain	Rain collection
water	seweage	Open sewage
water	HH_water	Household waste water
handler	worker_other	Worker who also works on other farms
handler	worker_farm	Worker who only works on this farm
handler	member_HH	Household member
handler	male	Adult male
handler	female	Adult female
handler	child	Household child under 10
housing	free	100% free-ranged
housing	semi_free	Free-ranged during the day, confined at night
housing	confined_scav	Always confined, but with access to a closed scavenging area (during the day or all the time)
housing	confined	Always confined with no scavenging area
biosecurity	foot_bath	Foot-bath with disinfectant at enclosure's entrance
biosecurity	clothing	Change of clothing required before attending chickens
biosecurity	access	Controlled access to chicken enclosure/raising area (e.g. with a lock)
biosecurity	none	None of the above
training_source	train_agrovet	from an agrovet
training_source	train_gov	from a government official
cleaning_how	litter-removed	The litter is removed from the pen/raising area
cleaning_how	litter_cleaned	The litter is removed and the pen cleaned
cleaning_how	clean_disinf	The litter is removed, the pen cleaned and disinfected
manure	manure_fert	it gets used as a fertiliser on your farm
manure	manure_sold	It is sold as a fertiliser
manure	manure_dump	It is thrown at a dumpsite
manure	manure_cow	It is used for cow feed
manure	manure_away	It is thrown away
dead	burn	They are burnt
dead	bury	They are burried
dead	dumpsite	They are thrown away
dead	sell	They are sold
dead	eat	They are kept to be eaten by the household
dead	fed_dogs	They are fed to dogs
dead	fed_pigs	They are fed to pigs
selling	yes_sell	Yes, I sell some of my birds/all of my birds
selling	no_sell	No, I keep my birds only for home consumption or egg production
slaugh_live	farm_slaughter	The birds are slaughtered on-farm
slaugh_live	sold_live	The birds are sold/leave the farm live
broker_direct	broker	I mainly use brokers
broker_direct	direct_consum	I mainly sell directly to retailers/consumers
broker_sellto	consumer	individual consumers
broker_sellto	butchers	butchers
broker_sellto	hotels	hotels
broker_sellto	markets	markets
broker_sellto	roadsidev	roadside vendors or hawkers
carcass_buyer	consumer	individual consumers
carcass_buyer	butcheries	butcheries
carcass_buyer	hotels	hotels
carcass_buyer	markets	markets
carcass_buyer	roadsidev	roadside vendors or hawkers
offal_buyer	roadsidev	roadside vendors or hawkers
offal_buyer	butcher_hotel	butcheries or hotels
offal_buyer	offal_carcass	offal kept in the carcass
feet_buyer	slaughtermen	payment for slaughtermen
feet_buyer	roadsidev	roadside vendors or hawkers
intest_buyer	pig_farm	pig farmers
intest_buyer	intest_away	intestines are thrown away
livebird_buyer	consumer	individual consumers
livebird_buyer	butchers	butchers
livebird_buyer	hotels	hotels
livebird_buyer	markets	markets
livebird_buyer	roadsidev	roadside vendors or hawkers
price	kg	per kg
price	unit	per bird
live_transport	mixed_birds	mixed with birds from other farms
live_transport	contact_people	in contact with people other than the transporter(e.g. by public transport)
live_transport	clean_crates	in transport crates/boxes cleaned just before transport
live_transport	crates	in transport crates/boxes but I don't know if they are cleaned
meat_transport	mixed_meat	mixed with meat/carcasses from other sources/farms
meat_transport	cold_chain	with cold chain below or equal to 4C
meat_transport	cleaned_box	in transport crates/boxes/carriers which have been cleaned
meat_transport	disposable_box	in non-reusable carriers
meat_transport	boxes	in transport crates/boxes but I don't know if they are cleaned
meat_transport	dedicated	in dedicated containers (i.e. only used for meat transport)
delay	less_hr	less than 1 hour
delay	1_4hr	between 1hr and 4 hrs
delay	4_12hr	between 4hrs and 12 hrs
delay	over_12hr	more than 12hrs
meat_storage	cold_chain	with cold chain below or equal to 4C
meat_storage	ambient_temp	ambient temperature
consume_fr	never	never
consume_fr	weekly	weekly
consume_fr	monthly	monthly
HH_slaughter	female	adult female in the household
HH_slaughter	male	adult male in the household
HH_cook	female	adult female in the household
HH_cook	male	adult male in the household
HH_eat	female	adult female
HH_eat	male	adult male
HH_eat	kid	kids over 5 years old
HH_eat	y_kid	young kids under 5 years old
HH_eat	all	everyone in the household including kids
belief1	agree	agree
belief1	disagree	disagree
belief1	DK	don't know
confine	farm_house	in the farmer's house
confine	encl_no_roof	in an enclosure with no roof
confine	encl_roof	in an enclosure with a roof
confine	encl_walls	in an enclosure with full walls
confine	encl_no_walls	in an enclosure without full walls (mesh wire or barrier or a mix)
animal_contact	none	no
animal_contact	batches_contact	different chicken batches on the farm can be in contact
animal_contact	contact_chck	chicken can be in contact with neighbour's chickens
animal_contact	contact_livest	chicken can be in contact with other livestock
surface	earth	earth
surface	metal	metal
surface	cement	cement
surface	tiles	tiles/plastic
surface	wood	wood
floor	earth	earth
floor	cement_st	cement/stone
floor	wood	wood
floor	metal	metal
floor	wire	mesh wire
bedding	woodshavings	woodshavings
bedding	hay_straw	hay/straw
bedding	earth	earth
area_dirty	3	slightly dirty
area_dirty	2	very dirty
area_dirty	1	not dirty (clean)
distance	dist_1_5	1-5m away
distance	dist_5_20	5-20m away
distance	dist_over20	more than 20m away
scale	5	Excellent
scale	4	Good
scale	3	Acceptable
scale	2	Poor
scale	1	Very poor
scale	0	Observation not possible
cleaning	cloth	Cloth / towel
cleaning	paper	Disposable paper towel
cleaning	cold	Cold water
cleaning	hot	Hot water
cleaning	soap	Soap
cleaning	disinfectant	Disinfectant
cleaning	none	No cleaning takes place
frequency_ind	mth_ind	montly
frequency_ind	yr_ind	a few times a year
frequency_broil	ev_batch	between each batch
frequency_broil	mth_broil	monthly
frequency_broil	week_broil	weekly
frequency	5	Every day
frequency	4	Most days
frequency	3	Sometimes
frequency	2	Rarely
frequency	1	Never
slaugh_who	farmer	farmer or his employee
slaugh_who	broker	broker, trader or their employee
slaugh_who	male	adult male
slaugh_who	female	adult female

## Sheet: survey
type				name	raw_label	label	hint	constraint	constraint_message	required		default	relevant	read_only	calculation	repeat_count	choice_filter
start	s0	q1	start_frm	s0q1_start_frm	Start time	S0Q1: Start time				yes
today	s0	q2	date	s0q2_date	Date	S0Q2: Date				yes
deviceid	s0	q3	dev_id_frm	s0q3_dev_id_frm	Device ID	S0Q3: Device ID				yes
simserial	s0	q4	sim_ser_frm	s0q4_sim_ser_frm	Simcard serial number	S0Q4: Simcard serial number				yes
phonenumber	s0	q5	phone_no_frm	s0q5_phone_no_frm	Device phone number	S0Q5: Device phone number				yes
note	s0	q6	farmer	s0q6_farmer	This is the Poultry Farmer sampling questionnaire	S0Q6: This is the Poultry Farmer sampling questionnaire	Complete one poultry questionnaire per FARM sampled
select_one recorder or_other	s0	q7	recorder_farmer	s0q7_recorder_farmer	Recorder Name	S0Q7: Recorder Name				yes
barcode	s0	q8	frm_id	s0q8_frm_id	Scan unique barcode corresponding to sampling site	S0Q8: Scan unique barcode corresponding to sampling site
text	s0	q9	frm_id	s0q9_frm_id	The barcode has not scanned correctly. Please go back and try again or enter manually	S0Q9: The barcode has not scanned correctly. Please go back and try again or enter manually		regex(.,'^(UZ|Uz)[0-9]{6,7}$')		yes			not(regex(${s0q8_frm_id},'^(UZ)[0-9]{6,7}$'))
select_one loc	s0	q10	loc	s0q10_loc	Select the current location	S0Q10: Select the current location				yes
select_multiple subloc	s0	q11	subloc	s0q11_subloc	Select the current sublocation	S0Q11: Select the current sublocation	Please tick all that apply.			yes	field-list						category= ${s0q10_loc}
text	s0	q12	subl_other	s0q12_subl_other	Please specify which sublocation if you have picked "other" in the previous question.	S0Q12: Please specify which sublocation if you have picked "other" in the previous question.	Put N/A if needed.
select_one farm or_other	s0	q13	farm	s0q13_farm	Select the type of farm for sampling	S0Q13: Select the type of farm for sampling				yes
select_one yes_no	s0	q14	quest	s0q14_quest	Does the respondent agree to answer questions?	S0Q14: Does the respondent agree to answer questions?
begin group	s1	q0	quest_yes	s1q0_quest_yes	If the respondent is willing to answer questions	S1Q0: If the respondent is willing to answer questions							selected(${s0q14_quest}, 'yes')
select_one gender	s1	q1	frm_gen	s1q1_frm_gen	Which gender is the respondent?	S1Q1: Which gender is the respondent?
integer	s1	q2	frm_age	s1q2_frm_age	How old is the respondent?	S1Q2: How old is the respondent?		. >= 16 and . <100	Minors (under 16) may not be interviewed without the consent of their parents. Please stop the questionnaire at this point
select_one education or_other	s1	q3	frm_edu	s1q3_frm_edu	What is the highest level of education the respondent has?	S1Q3: What is the highest level of education the respondent has?
select_one ethnicity or_other	s1	q4	frm_eth	s1q4_frm_eth	What ethnicity is the respondent?	S1Q4: What ethnicity is the respondent?					field-list
select_one tribe or_other	s1	q5	frm_trb	s1q5_frm_trb	Which tribe is the respondent?	S1Q5: Which tribe is the respondent?					field-list		selected(${s1q4_frm_eth}, 'BK')
select_one role or_other	s1	q6	frm_role	s1q6_frm_role	What is the respondent's role on this farm?	S1Q6: What is the respondent's role on this farm?					field-list
select_multiple occupation or_other	s1	q7	frm_occ	s1q7_frm_occ	Is the respondent also	S1Q7: Is the respondent also	Please tick all appropriate				field-list
select_one yes_no	s1	q8	employ	s1q8_employ	Does the farm have employees?	S1Q8: Does the farm have employees?							not(selected(${s1q6_frm_role}, 'employee'))
begin group	s1	q81	employees	s1q81_employees	Employee details	S1Q81: Employee details							selected(${s1q8_employ}, 'yes')
integer	s1	q82	employee_no	s1q82_employee_no	How many regular employees do you have?	S1Q82: How many regular employees do you have?
select_one yes_no	s1	q83	seas_employ	s1q83_seas_employ	Do you have seasonal employees?	S1Q83: Do you have seasonal employees?
select_multiple month	s1	q84	seas_month	s1q84_seas_month	During which month(s) do you normally have seasonal employees?	S1Q84: During which month(s) do you normally have seasonal employees?							selected(${s1q83_seas_employ}, 'yes')
end group
text	s1	q9	income	s1q9_income	Can you tell us your approximate annual income as an individual (to the nearest thousand KSH)?	S1Q9: Can you tell us your approximate annual income as an individual (to the nearest thousand KSH)?	Income includes all sources of income. If the respondent does not want to answer, put 888 (or DW), if he doesn't know, put 999 (or DK).
select_one income	s1	q10	income_chick	s1q10_income_chick	How much of your annual income do you estimate derives from the sale of poultry meat products?	S1Q10: How much of your annual income do you estimate derives from the sale of poultry meat products?
select_one yes_no	s1	q11	assoc	s1q11_assoc	Are you part of a producer association?	S1Q11: Are you part of a producer association?							not(selected(${s1q6_frm_role}, 'employee'))
text	s1	q12	assoc_name	s1q12_assoc_name	Which producer association do you belong to?	S1Q12: Which producer association do you belong to?							selected(${s1q11_assoc}, 'yes')
select_multiple chckn_type	s2	q1	chckn_type	s2q1_chckn_type	Please list all the types of chicken you have	S2Q1: Please list all the types of chicken you have	Please tick all applicable (i.e. including broilers, even if we know it is a broiler farm)
text	s2	q12	breed	s2q12_breed	Which chicken breeds do you have on-site?	S2Q12: Which chicken breeds do you have on-site?	If respondent doesn't know, put DK or 999.
text	s2	q13	nb_indig	s2q13_nb_indig	How many indigenous chickens do you have?	S2Q13: How many indigenous chickens do you have?							selected(${s2q1_chckn_type}, 'indigenous')
text	s2	q14	nb_broiler	s2q14_nb_broiler	How many broilers do you have?	S2Q14: How many broilers do you have?							selected(${s2q1_chckn_type}, 'broiler')
text	s2	q15	nb_layer	s2q15_nb_layer	How many layers do you have?	S2Q15: How many layers do you have?							selected(${s2q1_chckn_type}, 'layer')
text	s2	q16	nb_hybrid	s2q16_nb_hybrid	How many hybrids do you have?	S2Q16: How many hybrids do you have?							selected(${s2q1_chckn_type}, 'hybrid')
select_one yes_no	s2	q2	livestock	s2q2_livestock	Do you have other livestock species on the farm?	S2Q2: Do you have other livestock species on the farm?
select_multiple livestock_type or_other	s2	q21	livestock_type	s2q21_livestock_type	Which other livestock do you have on the farm?	S2Q21: Which other livestock do you have on the farm?							selected(${s2q2_livestock}, 'yes')
begin group	s3	q1	farm_ind	s3q1_farm_ind	Indigenous chicken flock characteristics	S3Q1: Indigenous chicken flock characteristics							selected(${s0q13_farm}, 'ind_farm')
text	s3	q11	nb_rooster	s3q11_nb_rooster	How many roosters do you have?	S3Q11:How many roosters do you have?	If respondent doesn't know, put 999 or DK
text	s3	q12	nb_hen	s3q12_nb_hen	How many hens do you have?	S3Q12: How many hens do you have?	If respondent doesn't know, put 999 or DK
text	s3	q13	nb_immature	s3q13_nb_immature	How many immatures (under 3 weeks of age) do you have?	S3Q13: How many immatures (under 3 weeks of age) do you have?	If respondent doesn't know, put 999 or DK
text	s3	q14	nb_hatch_ind	s3q14_nb_hatch_ind	How many new indigenous chickens do you hatch per year?	S3Q14: How many new indigenous chickens do you hatch per year?	If the respondent only knows the answer per month, do the calculation or specify per mth
end group
begin group	s3	q2	farm_broiler	s3q2_farm_broiler	Broiler flock characteristics	S3Q2: Broiler flock characteristics							selected(${s0q13_farm}, 'broil_farm')
integer	s3	q21	nb_batch	s3q21_nb_batch	How many batches (groups) of broilers do you have onsite?	S3Q21: How many batches (groups) of broilers do you have onsite?	Different batches refer to different stages of production/age.	. >= 1
decimal	s3	q22	nb_bird_batch	s3q22_nb_bird_batch	How many birds do you produce per batch usually?	S3Q22: How many birds do you produce per batch usually?	Put an average.
begin repeat	s3	q23	age_batches	s3q23_age_batches	Age of eatch broiler batch on-site	S3Q23: Age of eatch broiler batch on-site										${s3q21_nb_batch}
text	s3	q24	age_batch1	s3q24_age_batch1	How old is this batch of broilers?	S3Q24: How old is this batch of broilers?	Unit is specified in the next question.
select_one age_unit	s3	q25	age_unit_batch	s3q25_age_unit_batch	Is this age in:	S3Q25: Is this age in:
end repeat
text	s3	q26	nb_batch_yr	s3q26_nb_batch_yr	How many batches (groups) do you produce per year?	S3Q26: How many batches (groups) do you produce per year?
end group
text	s3	q27	mortality	s3q27_mortality	How many birds die from chicks to selling (proportion)?	S3Q27: How many birds die from chicks to selling (proportion)?	Please make sure you specify a proportion (e.g. 2/10)
begin group	s4	q0	supply_ind	s4q0_supply_ind	Supply indigenous chickens	S4Q0: Supply indigenous chickens							selected(${s0q13_farm}, 'ind_farm')
select_one yes_no	s4	q01	own_breed	s4q01_own_breed	To renew your flock do you use mainly own-breeding?	S4Q01: To renew your flock do you use mainly own-breeding?
select_one renew_ind or_other	s4	q1	renew_ind	s4q1_renew_ind	To renew your flock which category of bird do you mainly use?	S4Q1: To renew your flock which category of bird do you mainly use?							selected(${s4q01_own_breed}, 'no')
text	s4	q2	nb_birds	s4q2_nb_birds	How many new birds of this category do you buy per year?	S4Q2: How many new birds of this category do you buy per year?							selected(${s4q01_own_breed}, 'no')
select_one ind_source or_other	s4	q3	ind_source	s4q3_ind_source	Where do your new indigenous chickens mainly come from?	S4Q3: Where do your new indigenous chickens mainly come from?							not(selected(${s4q01_own_breed}, 'yes'))
text	s4	q31	ind_area	s4q31_ind_area	Which Nairobi area?	S4Q31: Which Nairobi area?							selected(${s4q3_ind_source}, 'other_area')
text	s4	q32	up_country	s4q32_up_country	Where up-country?	S4Q32: Where up-country?							selected(${s4q3_ind_source}, 'up_country')
end group
begin group	s4	q4	supply_broil	s4q4_supply_broil	Supply broilers	S4Q4: Supply broilers							selected(${s0q13_farm}, 'broil_farm')
select_one DOC_source or_other	s4	q41	DOC_source	s4q41_DOC_source	Where do your day-old chicks mainly come from?	S4Q41: Where do your day-old chicks mainly come from?
text	s4	q42	hatchery	s4q42_hatchery	Which commercial hatchery?	S4Q42: Which commercial hatchery?							selected(${s4q41_DOC_source}, 'hatchery')
text	s4	q43	DOC_area	s4q43_DOC_area	Which Nairobi area?	S4Q43: Which Nairobi area?							selected(${s4q41_DOC_source}, 'other_area')
text	s4	q44	price_DOC	s4q44_price_DOC	How much do you pay for 1 broiler day-old chick (Ksh)?	S4Q44: How much do you pay for 1 broiler day-old chick (Ksh)?							not(selected(${s4q41_DOC_source}, 'breeding'))
end group
text	s4	q5	price_ind_chick	s4q5_price_ind_chick	How much do you pay new indigenous chicken chicks (ksh)?	S4Q5: How much do you pay new indigenous chicken chicks (ksh)?	If not applicable because respondent uses only his own birds, put NA						selected(${s4q1_renew_ind}, 'chicks')
text	s4	q51	nb_immat	s4q51_nb_immat	How many chicks do you get for this price?	S4Q51: How many chicks do you get for this price?							selected(${s4q1_renew_ind}, 'chicks')
decimal	s4	q6	price_hen	s4q6_price_hen	How much do you pay a new indigenous chicken hen (ksh)?	S4Q6: How much do you pay a new indigenous chicken hen (ksh)?							selected(${s4q1_renew_ind}, 'hens')
decimal	s4	q7	price_roost	s4q7_price_roost	How much do you pay a new indigenous rooster (ksh)?	S4Q7: How much do you pay a new indigenous rooster (ksh)?							selected(${s4q1_renew_ind}, 'roosters')
select_one yes_no	s4	q8	mixing	s4q8_mixing	Do you mix birds of different sources in a same pen?	S4Q8: Do you mix birds of different sources in a same pen?	For broilers we want to know if farmer mixes chicks of different origins in a same pen. For local chickens, if farmer strictly uses own-breeding to renew his flock, then answer is no. If he brings new birds and mixes them with the rest, answer is yes.
select_multiple feed or_other	s5	q1	feed	s5q1_feed	What do you feed the chickens with?	S5Q1: What do you feed the chickens with?
select_one yes_no	s5	q2	antibio_use	s5q2_antibio_use	Do you sometimes use antibiotics for your chickens?	S5Q2: Do you sometimes use antibiotics for your chickens?
begin group	s5	q20	antibiotics	s5q20_antibiotics	Treating chickens with antibiotics	S5Q20: Treating chickens with antibiotics							selected(${s5q2_antibio_use}, 'yes')
select_one yes_no	s5	q21	antibio_30d	s5q21_antibio_30d	Have you given antibiotics to your chickens in the last 30 Days?	S5Q21: Have you given antibiotics to your chickens in the last 30 Days?	Be careful, respondents often think of vaccines or vitamines.
text	s5	q22	antibio_type	s5q22_antibio_type	Which antibiotic have you given?	S5Q22: Which antibiotic have you given?	Put DK or 999 if respondent doesn't know.						selected(${s5q21_antibio_30d}, 'yes')
select_one antibio_who or_other	s5	q23	antibio_who	s5q23_antibio_who	To which birds did you give it to?	S5Q23: To which birds did you give it to?							selected(${s5q21_antibio_30d}, 'yes')
select_one disease or_other	s5	q3	disease	s5q3_disease	Why do you give antibiotics usually?	S5Q3: Why do you give antibiotics usually?
select_one antibio_fr or_other	s5	q31	antibio_fr	s5q31_antibio_fr	How often do you usually use antibiotics for your chickens?	S5Q31: How often do you usually use antibiotics for your chickens?	We want to in general how many times/year they use atbs, either as prevention, or because they chickens experience disease problems regularly.
text	s5	q32	antibio_usual	s5q32_antibio_usual	Which antibiotic do you usually give?	S5Q32: Which antibiotic do you usually give?
select_multiple antibio_source or_other	s5	q33	antibio_source	s5q33_antibio_source	Where do you get your antibiotics from?	S5Q33: Where do you get your antibiotics from?
end group
select_multiple water or_other	s5	q4	water	s5q4_water	What is the source of water you use for your chickens?	S5Q4: What is the source of water you use for your chickens?
select_multiple handler or_other	s5	q5	handler	s5q5_handler	Who takes care of the chickens?	S5Q5: Who takes care of the chickens?	Please tick all applicable (e.g. household member AND female)
select_one housing or_other	s5	q6	housing	s5q6_housing	How do you keep your chickens?	S5Q6: How do you keep your chickens?
note	s5	q61	housing_visit	s5q61_housing_visit	You will ask to see the housing area at the end of the questionnaire	S5Q61: You will ask to see the housing area at the end of the questionnaire
select_multiple biosecurity or_other	s5	q7	biosecurity	s5q7_biosecurity	Which sanitary measures are being applied on the farm ?	S5Q7: Which sanitary measures are being applied on the farm ?		(selected(., 'none') and count-selected(.) = 1) or not(selected(., 'none'))	You cannot select "None" with another option
select_one yes_no or_other	s5	q8	training	s5q8_training	Do people handling birds have had training about biosecurity?	S5Q8: Do people handling birds have had training about biosecurity?
select_multiple training_source or_other	s5	q81	training_source	s5q81_training_source	From who have they received training about biosecurity?	S5Q81: From who have they received training about biosecurity?							selected(${s5q8_training}, 'yes')
select_one yes_no	s5	q9	cleaning	s5q9_cleaning	Do you empty, clean and/or disinfect chicken housing between different batches ?	S5Q9: Do you empty, clean and/or disinfect chicken housing between different batches ?							selected(${s0q13_farm}, 'broil_farm')
select_one frequency_broil or_other	s5	q90	clean_fr_broil	s5q90_clean_fr_broil	How often do you clean the housing?	S5Q90: How often do you clean the housing?							selected(${s5q9_cleaning}, 'yes')
select_multiple cleaning_how or_other	s5	q91	cleaning_how	s5q91_cleaning_how	How do you clean the pens/raising areas?	S5Q91: How do you clean the pens/raising areas?							selected(${s5q9_cleaning}, 'yes')
text	s5	q911	disinf_broil	s5q911_disinf_broil	Which disinfectant do you use?	S5Q911: Which disinfectant do you use?							selected(${s5q91_cleaning_how}, 'clean_disinf')
select_one yes_no	s5	q92	cleaning	s5q92_cleaning	Do you sometimes empty, clean and/or disinfect chicken housing ?	S5Q92: Do you sometimes empty, clean and/or disinfect chicken housing ?							selected(${s0q13_farm}, 'ind_farm')
select_one frequency_ind or_other	s5	q93	cleaning_fr	s5q93_cleaning_fr	How often do you clean the kienieji housing?	S5Q93: How often do you clean the kienieji housing?							selected(${s5q92_cleaning}, 'yes')
select_multiple cleaning_how or_other	s5	q94	cleaning_how	s5q94_cleaning_how	How do you clean the pens/raising areas?	S5Q94: How do you clean the pens/raising areas?							selected(${s5q92_cleaning}, 'yes')
text	s5	q95	disinf	s5q95_disinf	Which disinfectant do you use?	S5Q95: Which disinfectant do you use?	Put 999 or DK if respondent doesn't know.						selected(${s5q94_cleaning_how}, 'clean_disinf')
select_multiple manure or_other	s5	q10	manure	s5q10_manure	What happens to the chicken manure/litter?	S5Q10: What happens to the chicken manure/litter?
select_multiple dead or_other	s5	q11	dead	s5q11_dead	How do you dispose of your dead birds?	S5Q11: How do you dispose of your dead birds?
select_one selling	s6	q0	selling	s6q0_selling	Do you sell your birds?	S6Q0: Do you sell your birds?
begin group	s6	q01	bird_selling	s6q01_bird_selling	Bird selling	S6Q01: Bird selling							selected(${s6q0_selling}, 'yes_sell')
select_one yes_no	s6	q02	thinning	s6q02_thinning	Do you sell all birds from one batch at the same time?	S6Q02: Do you sell all birds from one batch at the same time?							selected(${s0q13_farm}, 'broil_farm')
text	s6	q1	sell_nb	s6q1_sell_nb	How many birds do you sell per year?	S6Q1: How many birds do you sell per year?	If not per year, specify timeframe.						selected(${s0q13_farm}, 'ind_farm')
text	s6	q10	age_sell_ind	s6q10_age_sell_ind	At what age do you sell your birds?	S6Q10: At what age do you sell your birds?	Unit is specified in the next question.
select_one age_unit	s6	q11	age_unit_ind	s6q11_age_unit_ind	Is this age in:	S6Q11: Is this age in:
text	s6	q2	sell_age	s6q2_sell_age	At what weight do you sell your birds generally (kg)?	S6Q2: At what weight do you sell your birds generally (kg)?	Put an average if respondent provides a range.
select_one slaugh_live	s6	q3	slaugh_live	s6q3_slaugh_live	In general, are your birds slaughtered on farm or do the birds leave the farm live?	S6Q3: In general, are your birds slaughtered on farm or do the birds leave the farm live?
select_one broker_direct	s6	q4	broker_direct	s6q4_broker_direct	Do you mainly use brokers or sell directly to retailers/consumers?	S6Q4: Do you mainly use brokers or sell directly to retailers/consumers?
select_one yes_no	s6	q41	broker_towho	s6q41_broker_towho	Do you know who the brokers sell the chickens/carcasses to?	S6Q41: Do you know who the brokers sell the chickens/carcasses to?							selected(${s6q4_broker_direct}, 'broker')
select_multiple broker_sellto or_other	s6	q42	broker_sellto	s6q42_broker_sellto	Who does the brokers sell the chicken/carcasses to?	S6Q42: Who does the brokers sell the chicken/carcasses to?							selected(${s6q41_broker_towho}, 'yes')
begin group	s6	q5	carcass_clients	s6q5_carcass_clients	Carcass buyers	S6Q5: Carcass buyers							selected(${s6q3_slaugh_live}, 'farm_slaughter')
select_one carcass_buyer or_other	s6	q51	carcass_buyer	s6q51_carcass_buyer	Who is the main buyer of carcasses?	S6Q51: Who is the main buyer of carcasses?							selected(${s6q4_broker_direct}, 'direct_consum')
text	s6	q52	area_carcassbuyer	s6q52_area_carcassbuyer	Where is this type buyer mainly located/from (area)?	S6Q52: Where is this type buyer mainly located/from (area)?	Area means Dagoretti, Kibera or other areas specified by respondent.						selected(${s6q4_broker_direct}, 'direct_consum')
text	s6	q53	price_carcass	s6q53_price_carcass	How much do you sell (ksh) a carcass?	S6Q53: How much do you sell (ksh) a carcass?
select_one price	s6	q531	price_unit	s6q531_price_unit	Is this price:	S6Q531: Is this price:
end group
select_one yes_no	s7	q1	parts_carcass	s7q1_parts_carcass	Are some parts (liver, gizzard, head, feet, etc) bought by a different type of buyer/client?	S7Q1: Are some parts (liver, gizzard, head, feet, etc) bought by a different type of buyer/client?	Meat/carcasses and other parts are not always sold to the same buyers						selected(${s6q3_slaugh_live}, 'farm_slaughter')
begin group	s7	q2	parts_client	s7q2_parts_client	Parts buyers	S7Q2: Parts buyers							selected(${s7q1_parts_carcass}, 'yes')
select_one offal_buyer or_other	s7	q3	gizz_buyer	s7q3_gizz_buyer	Who is the main buyer of gizzard?	S7Q3: Who is the main buyer of gizzard?
text	s7	q30	area_gizzbuyer	s7q30_area_gizzbuyer	Where is this type buyer mainly located (area)?	S7Q30: Where is this type buyer mainly located (area)?							not(selected(${s7q3_gizz_buyer}, 'offal_carcass'))
select_one offal_buyer or_other	s7	q31	liver_buyer	s7q31_liver_buyer	Who is the main buyer of liver?	S7Q31: Who is the main buyer of liver?
text	s7	q32	area_livbuyer	s7q32_area_livbuyer	Where is this type buyer mainly located (area)?	S7Q32: Where is this type buyer mainly located (area)?							not(selected(${s7q3_gizz_buyer}, 'offal_carcass'))
select_one feet_buyer or_other	s7	q4	feet_buyer	s7q4_feet_buyer	Who is the main buyer of heads/feet?	S7Q4: Who is the main buyer of heads/feet?	If heads/feet are not sold the same way, select other and specify.
text	s7	q41	area_feetbuyer	s7q41_area_feetbuyer	Where is this type buyer mainly located (area)?	S7Q41: Where is this type buyer mainly located (area)?
select_one intest_buyer or_other	s7	q5	intest_buyer	s7q5_intest_buyer	Who is the main buyer of intestines?	S7Q5: Who is the main buyer of intestines?
text	s7	q51	area_intestbuyer	s7q51_area_intestbuyer	Where is this type of buyer mainly located (area)?	S7Q51: Where is this type of buyer mainly located (area)?
end group	s7
text	s7	q6	price_gizz	s7q6_price_gizz	How much do you sell (ksh) gizzard/kg?	S7Q6: How much do you sell (ksh) gizzard/kg?	Put 0 is part is included in carcass sold. Specify if price is not per kg.						selected(${s6q3_slaugh_live}, 'farm_slaughter')
text	s7	q61	price_liver	s7q61_price_liver	How much do you sell (ksh) liver/kg?	S7Q61: How much do you sell (ksh) liver/kg?	Put 0 is part is included in carcass sold. Specify if price is not per kg.						selected(${s6q3_slaugh_live}, 'farm_slaughter')
text	s7	q61	price_feet	s7q61_price_feet	How much do you sell (ksh) head/feet/kg?	S7Q61: How much do you sell (ksh) head/feet/kg?	Put 0 if heads/feet are thrown away. Specify if price is not per kg.						selected(${s6q3_slaugh_live}, 'farm_slaughter')
text	s7	q63	price_intestin	s7q63_price_intestin	How much do you sell (ksh) intestines/kg?	S7Q63: How much do you sell (ksh) intestines/kg?	If they give away or throw away the intestines, put 0.						selected(${s6q3_slaugh_live}, 'farm_slaughter')
begin group	s7	q7	livebird_clients	s7q7_livebird_clients	Live bird buyers	S7Q7: Live bird buyers							selected(${s6q3_slaugh_live}, 'sold_live')
select_one livebird_buyer or_other	s7	q70	livebird_buyer	s7q70_livebird_buyer	Who is the main buyer of live birds?	S7Q70: Who is the main buyer of live birds?
text	s7	q71	area_livebirdbuyer	s7q71_area_livebirdbuyer	Where is this type buyer mainly located (area)?	S7Q71: Where is this type buyer mainly located (area)?
text	s7	q8	price_rooster	s7q8_price_rooster	How much do you sell (ksh) a live rooster?	S7Q8: How much do you sell (ksh) a live rooster?	Put N/A if they don’t sell.
text	s7	q81	price_hen	s7q81_price_hen	How much do you sell (ksh) a live hen?	S7Q81: How much do you sell (ksh) a live hen?
end group
begin group	s8	q1	slaughter_practice	s8q1_slaughter_practice	Farm slaughter practices	S8Q1: Farm slaughter practices							selected(${s6q3_slaugh_live}, 'farm_slaughter')
note	s8	q2	facilities	s8q2_facilities	Ask to see the slaughter facilities	S8Q2: Ask to see the slaughter facilities
select_multiple surface or_other	s8	q21	surface	s8q21_surface	What are the surfaces where slaughter takes place made of?	S8Q21: What are the surfaces where slaughter takes place made of?
select_one scale	s8	q22	surface_score	s8q22_surface_score	How clean would you rate the surfaces / slaughter environment	S8Q22: How clean would you rate the surfaces / slaughter environment
select_one yes_no or_other	s8	q23	equipment	s8q23_equipment	Is dedicated slaughter equipment available (e.g. knife only used for slaughter)?	S8Q23: Is dedicated slaughter equipment available (e.g. knife only used for slaughter)?	Seelct other and put 999 or DK if respondent doesn't know.
select_one scale	s8	q24	equip_score	s8q24_equip_score	How clean would you rate the equipment?	S8Q24: How clean would you rate the equipment?
select_multiple cleaning or_other	s8	q25	disinfected	s8q25_disinfected	What do you use to clean the slaughter area?	S8Q25: What do you use to clean the slaughter area?
text	s8	q26	disinfectant	s8q26_disinfectant	What type of disinfectant is used?	S8Q26: What type of disinfectant is used?	Put 999 or DK if respondent doesn't know.						selected(${s8q25_disinfected}, 'disinfectant')
select_one yes_no or_other	s8	q27	plucking	s8q27_plucking	Are birds scalded (dipped in boiling water) before plucking?	S8Q27: Are birds scalded (dipped in boiling water) before plucking?
select_one yes_no or_other	s8	q28	washed	s8q28_washed	Are carcasses washed after preparation?	S8Q28: Are carcasses washed after preparation?
select_one frequency	s8	q29	inspected	s8q29_inspected	Is official inspection of carcasses carried out?	S8Q29: Is official inspection of carcasses carried out?
select_multiple slaugh_who or_other	s8	q210	slaugh_who	s8q210_slaugh_who	Who does the slaughter (for birds sold)?	S8Q210: Who does the slaughter (for birds sold)?	Tick all appropriate (e.g. farmer AND female)
end group
select_multiple live_transport or_other	s8	q3	live_transport	s8q3_live_transport	How are the live birds transported from the farm?	S8Q3: How are the live birds transported from the farm?							selected(${s6q3_slaugh_live}, 'sold_live')
select_multiple meat_transport or_other	s8	q4	meat_transport	s8q4_meat_transport	How is/are the meat/carcasses transported from the farm?	S8Q4: How is/are the meat/carcasses transported from the farm?							selected(${s6q3_slaugh_live}, 'farm_slaughter')
select_one delay	s8	q5	delay	s8q5_delay	How long is the delay between slaughter on-farm and transport?	S8Q5: How long is the delay between slaughter on-farm and transport?							selected(${s6q3_slaugh_live}, 'farm_slaughter')
select_one meat_storage or_other	s8	q6	meat_storage	s8q6_meat_storage	How is the meat stored between saughter and transport?	S8Q6: How is the meat stored between saughter and transport?							selected(${s6q3_slaugh_live}, 'farm_slaughter')
end group
select_one yes_no	s9	q1	consume	s9q1_consume	Do you consume some of your chickens?	S9Q1: Do you consume some of your chickens?
select_multiple consume_fr or_other	s9	q11	consume_fr	s9q11_consume_fr	How often do you consume some of your chickens?	S9Q11: How often do you consume some of your chickens?							selected(${s9q1_consume}, 'yes')
select_multiple HH_slaughter or_other	s9	q12	HH_slaughter	s9q12_HH_slaughter	Who slaughters the chicken for consumption by farm household?	S9Q12: Who slaughters the chicken for consumption by farm household?							selected(${s9q1_consume}, 'yes')
select_multiple HH_cook or_other	s9	q13	HH_cook	s9q13_HH_cook	Who prepares the chicken/cooks it for the household?	S9Q13: Who prepares the chicken/cooks it for the household?							selected(${s9q1_consume}, 'yes')
select_multiple HH_eat or_other	s9	q14	HH_eat	s9q14_HH_eat	Who in the farm household eats chicken (raised at home or not)?	S9Q14: Who in the farm household eats chicken (raised at home or not)?							selected(${s9q1_consume}, 'yes')
select_one belief1	s10	q1	belief1	s10q1_belief1	Eating chicken can make you sick	S10Q1: Eating chicken can make you sick
select_one belief1	s10	q2	belief2	s10q2_belief2	You need to eat chicken well cooked	S10Q2: You need to eat chicken well cooked
select_one belief1	s10	q3	belief3	s10q3_belief3	Preparing raw chicken presents some risks for health	S10Q3: Preparing raw chicken presents some risks for health
select_one belief1	s10	q4	belief4	s10q4_belief4	Children are more susceptible to get sick from eating chicken	S10Q4: Children are more susceptible to get sick from eating chicken
select_one belief1	s10	q5	belief5	s10q5_belief5	If the area where you prepare the chicken meat is dirty, people eating the chicken meal can get sick	S10Q5: If the area where you prepare the chicken meat is dirty, people eating the chicken meal can get sick
select_one belief1	s10	q6	belief6	s10q6_belief6	People get sick from eating chickens which come from dirty farms	S10Q6: People get sick from eating chickens which come from dirty farms
text	s11	q1	cost_feed	s11q1_cost_feed	Please specify approximate cost (ksh) per month for chicken feed	S11Q1: Please specify approximate cost (ksh) per month for chicken feed	If respondent doesn't know, put 999 or DK, if he doesn't want to answer, put 888 or DW
text	s11	q2	cost_water	s11q2_cost_water	Please specify approximate cost (ksh) per month for water for the chickens	S11Q2: Please specify approximate cost (ksh) per month for water for the chickens	Put 0 if borehole water.
text	s11	q3	cost_heat	s11q3_cost_heat	Please specify approximate cost (ksh) per month for heating or electricity for the chickens	S11Q3: Please specify approximate cost (ksh) per month for heating or electricity for the chickens	Specify what the cost is for. Put Dk or DW as applicable.
text	s11	q4	cost_health	s11q4_cost_health	Please specify approximate cost (ksh) for chicken health care (drugs, vaccines, health services)	S11Q4: Please specify approximate cost (ksh) for chicken health care (drugs, vaccines, health services)	Specify per year or month and for what (vaccines or drugs, or all) . If respondent doesn't know, put 999.
integer	s11	q5	cost_employee	s11q5_cost_employee	Please specify approximate cost (ksh) per month for one employee salary	S11Q5: Please specify approximate cost (ksh) per month for one employee salary	Put DK or DW as applicable.						selected(${s1q8_employ}, 'yes')
note	s12	q0	observations	s12q0_observations	This section is for the enumerator's observations. Ask additional questions to the farmer if needed.	S12Q0: This section is for the enumerator's observations. Ask additional questions to the farmer if needed.
note	s12	q1	housing_obs	s12q1_housing_obs	Ask to see where the birds are housed and record your observations	S12Q1: Ask to see where the birds are housed and record your observations
begin group	s12	q10	chick_housing	s12q10_chick_housing	Chicken housing	S12Q10: Chicken housing							not(selected(${s5q6_housing}, 'free'))
select_multiple confine or_other	s12	q11	confine	s12q11_confine	If birds are confined at times, please tick appropriate description of confinement area	S12Q11: If birds are confined at times, please tick appropriate description of confinement area
select_multiple floor or_other	s12	q12	floor	s12q12_floor	What is the floor made of?	S12Q12: What is the floor made of?
select_multiple floor or_other	s12	q13	walls	s12q13_walls	What are the walls made of?	S12Q13: What are the walls made of?
select_multiple bedding or_other	s12	q14	bedding	s12q14_bedding	If any, what kind of bedding is used in the chicken housing?	S12Q14: If any, what kind of bedding is used in the chicken housing?
select_one area_dirty	s12	q15	area_dirty	s12q15_area_dirty	How dirty is the housing area?	S12Q15: How dirty is the housing area?
end group
select_one distance	s12	q16	distance	s12q16_distance	Is the raising area far from the house?	S12Q16: Is the raising area far from the house?
select_multiple animal_contact or_other	s12	q17	animal_contact	s12q17_animal_contact	Can other birds/animals have direct contact to the chickens?	S12Q17: Can other birds/animals have direct contact to the chickens?	I.e. direct contact or direct contact through accessible mesh wire
text	s12	q18	stock_density	s12q18_stock_density	Based on your observation, provide a rough estimate of stocking density if you can	S12Q18: Based on your observation, provide a rough estimate of stocking density if you can	E.g. 10 birds/m2 or 200 birds in 5m2. One m2 is 1m x 1m.
note	s13	q1	environ_samples	s13q1_environ_samples	This is the end of the questionnaire. We will now collect the environment samples.	S13Q1: This is the end of the questionnaire. We will now collect the environment samples.
end group
geopoint	s14	q1	gps	s14q1_gps	Capture the GPS of the current location.	S14Q1: Capture the GPS of the current location.
text	s14	q11	gps_manual	s14q11_gps_manual	Please enter the GPS location manually	S14Q11: Please enter the GPS location manually
begin repeat	s14	q2	samples	s14q2_samples	Collect 1 boot sock sample per chicken batch	S14Q2: Collect 1 boot sock sample per chicken batch
text	s14	q21	sample_type	s14q21_sample_type	Sample description: record age if possible or at least specify adult and/or chicks	S14Q21: Sample description: record age if possible or at least specify adult and/or chicks
barcode	s14	q22	fec_swab1_plt	s14q22_fec_swab1_plt	Scan sample barcode	S14Q22: Scan sample barcode
text	s14	q22b	fec_swab1_plt	s14q22b_fec_swab1_plt	The barcode has not scanned correctly. Please go back and try again or enter manually	S14Q22B: The barcode has not scanned correctly. Please go back and try again or enter manually		regex(.,'^(UZ|Uz)[0-9]{6,7}$')	Barcodes should start "UZ"	yes			not(regex(${s14q22_fec_swab1_plt},'^(UZ)[0-9]{6,7}$'))
end repeat	s14
end	s15	q1	end_rtl	s15q1_end_rtl	End time	S15Q1: End time				yes

## Sheet: settings
form_title	form_id
99HH UZP_Poultry farmer_v16	uzp_farmer_v16
