# Supplementary material for: Campylobacter, a zoonotic pathogen of global importance: Prevalence and risk factors in the fast-evolving chicken meat system of Nairobi, Kenya
Source: PLoS Negl Trop Dis. 2018 Aug 13;12(8):e0006658. doi: 10.1371/journal.pntd.0006658 (PMC6122836; doi:10.1371/journal.pntd.0006658)
Supplement: S3 Appendix — (XLS) [file pntd.0006658.s003.xls]

## Sheet: survey
type				name	raw_label	label	hint	constraint	constraint_message	required		default	relevant	read_only	calculation	repeat_count	choice_filter
start	s0	q1	start_rtl	s0q1_start_rtl	Start time	S0Q1: Start time				yes
today	s0	q2	date	s0q2_date	Date	S0Q2: Date				yes
deviceid	s0	q3	dev_id_rtl	s0q3_dev_id_rtl	Device ID	S0Q3: Device ID				yes
simserial	s0	q4	sim_ser_rtl	s0q4_sim_ser_rtl	Simcard serial number	S0Q4: Simcard serial number				yes
phonenumber	s0	q5	phone_no_rtl	s0q5_phone_no_rtl	Device phone number	S0Q5: Device phone number				yes
note	s0	q6	retailer	s0q6_retailer	This is the Poultry Retailer sampling questionnaire	S0Q6: This is the Poultry Retailer sampling questionnaire	Complete one questionnaire for each retailer premises sampled
select_one recorder or_other	s0	q7	recorder_rtl	s0q7_recorder_rtl	Recorder Name	S0Q7: Recorder Name				yes
barcode	s0	q8	rtl_id	s0q8_rtl_id	Scan unique barcode on Retailer Consent Form	S0Q8: Scan unique barcode on Retailer Consent Form
text	s0	q9	rtl_id	s0q9_rtl_id	The barcode has not scanned correctly. Please go back and try again or enter manually	S0Q9: The barcode has not scanned correctly. Please go back and try again or enter manually		regex(.,'^(UZ|Uz)[0-9]{6,7}$')		yes			not(regex(${s0q8_rtl_id},'^(UZ)[0-9]{6,7}$'))
select_one loc	s0	q10	loc	s0q10_loc	Select the current location	S0Q10: Select the current location				yes
select_multiple subloc	s0	q11	subloc	s0q11_subloc	Select the current sublocation	S0Q11: Select the current sublocation	Please tick all that apply.			yes	field-list						category= ${s0q10_loc}
text	s0	q12	subl_other	s0q12_subl_other	Please specify which sublocation if you have picked "other" in the previous question.	S0Q12: Please specify which sublocation if you have picked "other" in the previous question.	Put NA as needed.
select_multiple retailer or_other	s0	q13	retailer	s0q13_retailer	Select the type of retailer	S0Q13: Select the type of retailer
select_one yes_no	s0	q14	quest	s0q14_quest	Does the respondent agree to answer questions?	S0Q14: Does the respondent agree to answer questions?
begin group	s0	q15	quest_yes	s0q15_quest_yes	If the respondent is willing to answer questions	S0Q15: If the respondent is willing to answer questions							selected(${s0q14_quest}, 'yes')
select_one gender	s1	q1	retlr_gen	s1q1_retlr_gen	Which gender is the respondent?	S1Q1: Which gender is the respondent?
integer	s1	q2	retlr_age	s1q2_retlr_age	How old is the respondent (years)?	S1Q2: How old is the respondent (years)?		. >= 16 and . <100	Minors (under 16) may not be interviewed without the consent of their parents. Please stop the questionnaire at this point
select_one education or_other	s1	q3	retlr_edu	s1q3_retlr_edu	What is the highest level of education the respondent has?	S1Q3: What is the highest level of education the respondent has?
select_one ethnicity or_other	s1	q4	retlr_eth	s1q4_retlr_eth	What ethnicity is the respondent?	S1Q4: What ethnicity is the respondent?					field-list
select_one tribe or_other	s1	q5	retlr_trb	s1q5_retlr_trb	Which tribe is the respondent?	S1Q5: Which tribe is the respondent?					field-list		selected(${s1q4_retlr_eth}, 'BK')
select_one role or_other	s1	q6	retlr_role	s1q6_retlr_role	What is the respondent's role in this retail premises?	S1Q6: What is the respondent's role in this retail premises?					field-list
select_multiple occupation or_other	s1	q7	retlr_occ	s1q7_retlr_occ	Is the respondent also	S1Q7: Is the respondent also	Please tick all appropriate				field-list
select_one yes_no	s1	q8	employ	s1q8_employ	Are their employees?	S1Q8: Are their employees?
begin group	s1	q81	employees	s1q81_employees	Employee details	S1Q81: Employee details							selected(${s1q8_employ}, 'yes')
integer	s1	q82	employee_no	s1q82_employee_no	How many regular employees are there?	S1Q82: How many regular employees are there?
select_one yes_no	s1	q83	seas_employ	s1q83_seas_employ	Are there seasonal employees?	S1Q83: Are there seasonal employees?
select_multiple month	s1	q84	seas_month	s1q84_seas_month	During which month(s) are there normally seasonal employees?	S1Q84: During which month(s) are there normally seasonal employees?							selected(${s1q83_seas_employ}, 'yes')
end group
text	s1	q9	income	s1q9_income	Can you tell us your approximate annual income (to the nearest thousand KSH)?	S1Q9: Can you tell us your approximate annual income (to the nearest thousand KSH)?	Income includes all sources of income. If the respondent does not want to answer, put 888 (or DW), if he doesn't know, put 999 (or DK).
select_one income	s1	q10	income_chick	s1q10_income_chick	What proportion of your annual income do you estimate derives from the sale of poultry meat products?	S1Q10: What proportion of your annual income do you estimate derives from the sale of poultry meat products?
select_one yes_no	s1	q11	assoc	s1q11_assoc	Is this business part of a retailer association?	S1Q11: Is this business part of a retailer association?
text	s1	q12	assoc_name	s1q12_assoc_name	Which retailer association does it belong to?	S1Q12: Which retailer association does it belong to?							selected(${s1q11_assoc}, 'yes')
select_one yes_no	s2	q0	meat_selling	s2q0_meat_selling	Do you sell more than one type of chicken meat (e.g. broiler AND layer meat)?	S2Q0: Do you sell more than one type of chicken meat (e.g. broiler AND layer meat)?
select_multiple chicken_meat or_other	s2	q1	chckn_type	s2q1_chckn_type	What type of chicken meat do you sell?	S2Q1: What type of chicken meat do you sell?	NOTE: if the shop ONLY sells Layer meat, exclude from the study. We want broiler of indigenous chicken meat.
select_one meat_most or_other	s2	q11	main_chkn_type	s2q11_main_chkn_type	Which kind of chicken meat do you sell most?	S2Q11: Which kind of chicken meat do you sell most?							selected(${s2q0_meat_selling}, 'yes')
text	s2	q12	qut_chkn_type	s2q12_qut_chkn_type	Please specify which % of your chicken meat sales this meat represents (e.g. I mainly sell broiler meat, it represents 80% of the chicken meat I sell)	S2Q12: Please specify which % of your chicken meat sales this meat represents (e.g. I mainly sell broiler meat, it represents 80% of the chicken meat I sell)	If respondent doesn't know, put 999 or DK						selected(${s2q0_meat_selling}, 'yes')
select_multiple raw_cook	s2	q13	raw_cook	s2q13_raw_cook	Is the meat you sell	S2Q13: Is the meat you sell
select_one yes_no	s2	q2	meat	s2q2_meat	Do you sell meat other than chicken meat?	S2Q2: Do you sell meat other than chicken meat?
select_multiple meat or_other	s2	q21	meat_type	s2q21_meat_type	Which other type(s) of meat do you sell?	S2Q21: Which other type(s) of meat do you sell?							selected(${s2q2_meat}, 'yes')
note	s3	q0	reminder	s3q0_reminder	This next section of the questionnaire relates to the MAIN type of CHICKEN MEAT of interest sold (i.e. broiler OR indigenous)	S3Q0: This next section of the questionnaire relates to the MAIN type of CHICKEN MEAT of interest sold (i.e. broiler OR indigenous)
begin group	s3	q1	broiler	s3q1_broiler	Chicken sales	S3Q1: Chicken sales							selected(${s2q1_chckn_type}, 'broiler')
select_multiple live	s3	q12	chickn_live	s3q12_chickn_live	How do you SELL chickens	S3Q12: How do you SELL chickens	Offals and chicken parts (e.g. heads) and addressed in another question.
select_multiple offal	s3	q13	offal	s3q13_offal	Do you sell any of the following from the chickens	S3Q13: Do you sell any of the following from the chickens
select_multiple state	s3	q14	state	s3q14_state	How is the meat/meat parts you sell?	S3Q14: How is the meat/meat parts you sell?	Make sure to investigate if they sometimes sell meat which has been frozen then defrosted as this process can affect the presence of Campylobacter
end group
begin group	s4	q0	broiler	s4q0_broiler	Chicken supplies (main type of chicken meat sold)	S4Q0: Chicken supplies (main type of chicken meat sold)
text	s4	q1	supply_no	s4q1_supply_no	How many regular suppliers do you use?	S4Q1: How many regular suppliers do you use?
select_one yes_no	s4	q11	nb_supply	s4q11_nb_supply	Do you need more than one supplier per day?	S4Q11: Do you need more than one supplier per day?
text	s4	q12	nb_supplydays	s4q12_nb_supplydays	On average, how many days per week to you get supplies?	S4Q12: On average, how many days per week to you get supplies?	Please always try to put an estimate and NOT "it varies with demand".
select_one yes_no	s4	q2	supply	s4q2_supply	Does your MAIN supplier supply you with live birds?	S4Q2: Does your MAIN supplier supply you with live birds?	If no, it means the retailer gets mainly meat and not live birds from his main supplier.
begin group	s4	q20	supply_live	s4q20_supply_live	Live bird supplies	S4Q20: Live bird supplies							selected(${s4q2_supply}, 'yes')
select_one supply_live or_other	s4	q21	supplier	s4q21_supplier	Which is your main supplier?	S4Q21: Which is your main supplier?
text	s4	q22	area_farm	s4q22_area_farm	Where is the farm located?	S4Q22: Where is the farm located?							selected(${s4q21_supplier}, 'distant_farm')
text	s4	q23	market	s4q23_market	Which market?	S4Q23: Which market?							selected(${s4q21_supplier}, 'market')
decimal	s4	q24	quantity	s4q24_quantity	How many birds do you typically purchase from this supplier? Timeframe is specified in next question	S4Q24: How many birds do you typically purchase from this supplier? Timeframe is specified in next question	We want to know the typical (average) supply in a week or month for this retailer.
select_one trade_fr or_other	s4	q25	trade_fr	s4q25_trade_fr	Is this quantity:	S4Q25: Is this quantity:
text	s4	q26	purchase_price	s4q26_purchase_price	How much, on average, do you pay per bird (Ksh)?	S4Q26: How much, on average, do you pay per bird (Ksh)?
end group
begin group	s4	q27	supply_meat	s4q27_supply_meat	Meat supplies	S4Q27: Meat supplies							selected(${s4q2_supply}, 'no')
select_one supply_meat or_other	s4	q28	supplier	s4q28_supplier	Who is your main supplier of meat/carcasses?	S4Q28: Who is your main supplier of meat/carcasses?
text	s4	q29	area_farm	s4q29_area_farm	Where is the farm located?	S4Q29: Where is the farm located?							selected(${s4q28_supplier}, 'distant_farm')
text	s4	q210	market	s4q210_market	Which market?	S4Q210: Which market?							selected(${s4q28_supplier}, 'market')
text	s4	q211	abattoir	s4q211_abattoir	Which abattoir	S4Q211: Which abattoir							selected(${s4q28_supplier}, 'abattoir')
text	s4	q212	quantity	s4q212_quantity	How many chicken carcasses do you purchase from this supplier? Timeframe is specified in next question	S4Q212: How many chicken carcasses do you purchase from this supplier? Timeframe is specified in next question
select_one trade_fr or_other	s4	q213	trade_fr	s4q213_trade_fr	Is this quantity:	S4Q213: Is this quantity:
text	s4	q24	purchase_price	s4q24_purchase_price	How much, on average, do you pay one carcass when buying from your supllier (Ksh)?	S4Q24: How much, on average, do you pay one carcass when buying from your supllier (Ksh)?	If using their own farm as a supplier and no cost, put N/A - own farm
end group
end group
begin group	s4	q3	chickn_sell	s4q3_chickn_sell	Chicken selling	S4Q3: Chicken selling
text	s4	q4	custom	s4q4_custom	Approximately how many customers do you serve per day (total)?	S4Q4: Approximately how many customers do you serve per day (total)?	Put DK or 999 if respondent doesn't know
select_one yes_no	s4	q5	eating	s4q5_eating	Do people eat on the premises?	S4Q5: Do people eat on the premises?
text	s4	q51	eating_no	s4q51_eating_no	Approximately how many customers eat on the premises per day?	S4Q51: Approximately how many customers eat on the premises per day?	Put DK or 999 if respondent doesn't know						selected(${s4q5_eating}, 'yes')
select_one price2 or_other	s4	q6	sell_how	s4q6_sell_how	Do you set your prices per kg or per carcass/piece of carcass?	S4Q6: Do you set your prices per kg or per carcass/piece of carcass?
text	s4	q61	price_meat	s4q61_price_meat	What is the price of meat per kg (ksh)?	S4Q61: What is the price of meat per kg (ksh)?							selected(${s4q6_sell_how}, 'per_kg')
text	s4	q62	price_carcass	s4q62_price_carcass	What is the price of a carcass (ksh)?	S4Q62: What is the price of a carcass (ksh)?							selected(${s4q6_sell_how}, 'per_carc')
text	s4	q63	price_liver	s4q63_price_liver	What is the price of livers per kg (ksh)?	S4Q63: What is the price of livers per kg (ksh)?							selected(${s3q13_offal}, 'liver')
text	s4	q64	price_giz	s4q64_price_giz	What is the price of gizzard per kg (ksh)?	S4Q64: What is the price of gizzard per kg (ksh)?							selected(${s3q13_offal}, 'gizz')
text	s4	q65	price_intest	s4q65_price_intest	What is the price of intestines per kg (ksh)?	S4Q65: What is the price of intestines per kg (ksh)?							selected(${s3q13_offal}, 'green')
text	s4	q66	price_HF	s4q66_price_HF	What is the price of head/feet per kg (ksh)?	S4Q66: What is the price of head/feet per kg (ksh)?							selected(${s3q13_offal}, 'head_ft')
text	s4	q7	notsell_quantity	s4q7_notsell_quantity	How many carcasses do not get sold (proportion) per week? (i.e. never manage to sell them)	S4Q7: How many carcasses do not get sold (proportion) per week? (i.e. never manage to sell them)	Put 0 if all meat is sold. Use a proportion. Eg. 2/20 per week. I can't get per week, use same unit as supply. E.g. if they buy 20 carcasses per month, how many are not sold per month?
select_one unsold_meat or_other	s4	q8	disposal	s4q8_disposal	What do you do with unsold meat?	S4Q8: What do you do with unsold meat?
end group
note	s4	q90	main_diff	s4q90_main_diff	These are afew questions about the SECOND type of meat most sold	S4Q90: These are afew questions about the SECOND type of meat most sold							selected(${s2q0_meat_selling}, 'yes')
begin group	s4	q9	differences	s4q9_differences	Main differences - Second type of chicken meat	S4Q9: Main differences - Second type of chicken meat							selected(${s2q0_meat_selling}, 'yes')
select_one supply_second or_other	s4	q10	supply_second	s4q10_supply_second	Who is your main supplier?	S4Q10: Who is your main supplier?
select_one kind_supply or_other	s4	q101	kind_supply	s4q101_kind_supply	Do you buy carcasses or live birds (and then slaughter yourself)?	S4Q101: Do you buy carcasses or live birds (and then slaughter yourself)?
text	s4	q11	sell_second	s4q11_sell_second	How many carcasses/kg of this type of chicken do you sell in a typical week?	S4Q11: How many carcasses/kg of this type of chicken do you sell in a typical week?
select_one unit_sell2	s4	q12	unit_sell2	s4q12_unit_sell2	Is this quantity:	S4Q12: Is this quantity:
text	s4	q13	price_buy2	s4q13_price_buy2	How much do you buy one bird/one kg (ksh)?	S4Q13: How much do you buy one bird/one kg (ksh)?
select_one price	s4	q14	price_unit	s4q14_price_unit	Is this per	S4Q14: Is this per
text	s4	q15	price_sell2	s4q15_price_sell2	How much do you sell one carcass/one kg (ksh)?	S4Q15: How much do you sell one carcass/one kg (ksh)?
select_one price	s4	q16	price_unit	s4q16_price_unit	Is this per	S4Q16: Is this per
end group
begin group	s5	q1	slaughter	s5q1_slaughter	Slaughter practices	S5Q1: Slaughter practices							selected(${s4q2_supply}, 'yes')
note	s5	q11	facilities	s5q11_facilities	Ask to see the slaughter facilities	S5Q11: Ask to see the slaughter facilities
select_one slaughter or_other	s5	q2	slaughter	s5q2_slaughter	Where do you slaughter birds?	S5Q2: Where do you slaughter birds?
select_multiple surface or_other	s5	q3	surface	s5q3_surface	What are the surfaces where slaughter takes place made of?	S5Q3: What are the surfaces where slaughter takes place made of?
select_one scale	s5	q4	surface_score	s5q4_surface_score	How clean would you rate the surfaces / environment	S5Q4: How clean would you rate the surfaces / environment	This an ENUMERATOR observation.
select_one yes_no or_other	s5	q5	equipment	s5q5_equipment	Is dedicated slaughter equipment available?	S5Q5: Is dedicated slaughter equipment available?	Select other and put DK if respondent does not know.
select_one scale	s5	q51	equip_score	s5q51_equip_score	How clean would you rate the equipment?	S5Q51: How clean would you rate the equipment?	This an ENUMERATOR observation.
select_multiple cleaning or_other	s5	q6	disinfected	s5q6_disinfected	What do you use to clean the slaughter area?	S5Q6: What do you use to clean the slaughter area?
text	s5	q61	disinfectant	s5q61_disinfectant	What type of disinfectant is used?	S5Q61: What type of disinfectant is used?							selected(${s5q6_disinfected}, 'disinfectant')
select_one yes_no or_other	s5	q7	plucking	s5q7_plucking	Are birds scalded (dipped in boiling water) before plucking?	S5Q7: Are birds scalded (dipped in boiling water) before plucking?
select_one yes_no or_other	s5	q8	washed	s5q8_washed	Are carcasses washed after preparation (evisceration)?	S5Q8: Are carcasses washed after preparation (evisceration)?
select_multiple water2 or_other	s5	q9	water	s5q9_water	Where does the water supply come from?	S5Q9: Where does the water supply come from?
select_one frequency	s5	q10	inspected	s5q10_inspected	Is official inspection of carcasses carried out?	S5Q10: Is official inspection of carcasses carried out?
select_one yes_no or_other	s5	q11	training_fs	s5q11_training_fs	Do people slaughtering the birds have had training about food-safety?	S5Q11: Do people slaughtering the birds have had training about food-safety?
text	s5	q111	trainin_fs_who	s5q111_trainin_fs_who	From who have they received training about food-safety?	S5Q111: From who have they received training about food-safety?							selected(${s5q11_training_fs}, 'yes')
end group
select_one yes_no	s6	q1	storage	s6q1_storage	Is there a chicken meat storage facility ?	S6Q1: Is there a chicken meat storage facility ?
begin group	s6	q12	storage	s6q12_storage	Meat storage	S6Q12: Meat storage							selected(${s6q1_storage}, 'yes')
note	s6	q13	storage	s6q13_storage	Now ask to see the meat storage facilities	S6Q13: Now ask to see the meat storage facilities
select_one chilling	s6	q2	chilling	s6q2_chilling	Are any of the following available?	S6Q2: Are any of the following available?		(selected(., 'none') and count-selected(.) = 1) or not(selected(., 'none'))	You cannot select "None" with another option
begin group	s6	q21	chill_practices	s6q21_chill_practices	Chilling practices	S6Q21: Chilling practices							not(selected(${s6q2_chilling}, 'none'))
select_one yes_no	s6	q211	temp_measure	s6q211_temp_measure	Is a thermometer available to measure storage temperature?	S6Q211: Is a thermometer available to measure storage temperature?
text	s6	q212	temperature	s6q212_temperature	What temperature is the meat storage facility currently at (specify °C or F)?	S6Q212: What temperature is the meat storage facility currently at (specify °C or F)?							selected(${s6q211_temp_measure}, 'yes')
select_one power or_other	s6	q3	power_out	s6q3_power_out	For how long do you estimate that you experience power cuts on average?	S6Q3: For how long do you estimate that you experience power cuts on average?
select_one yes_no	s6	q4	generator	s6q4_generator	Do you own a generator?	S6Q4: Do you own a generator?
select_one electricity or_other	s6	q5	electricity	s6q5_electricity	Do you ever turn off the power to the chilling facilities?	S6Q5: Do you ever turn off the power to the chilling facilities?
end group	s6
select_one yes_no	s6	q6	storage	s6q6_storage	Do you store meat not sold the same day?	S6Q6: Do you store meat not sold the same day?
select_one store_length or_other	s6	q61	store_length	s6q61_store_length	How long do you need to store the meat for?	S6Q61: How long do you need to store the meat for?							selected(${s6q6_storage}, 'yes')
select_one yes_no	s6	q7	carc_contact	s6q7_carc_contact	Are carcasses/meat pieces in direct contact with each other in the storage? (e.g. not in a individual package)?	S6Q7: Are carcasses/meat pieces in direct contact with each other in the storage? (e.g. not in a individual package)?
end group
note	s7	q1	display	s7q1_display	Next have a look at the display area	S7Q1: Next have a look at the display area
select_multiple display or_other	s7	q2	display	s7q2_display	How is meat displayed to customers?	S7Q2: How is meat displayed to customers?
begin group	s7	q3	disp	s7q3_disp	Display area	S7Q3: Display area							not(selected(${s7q2_display}, 'no_disp'))
select_one yes_no or_other	s7	q4	display	s7q4_display	Are different meat types (eg. offals, legs) in contact with each other on the display area?	S7Q4: Are different meat types (eg. offals, legs) in contact with each other on the display area?
select_one yes_no or_other	s7	q41	display_species	s7q41_display_species	Are different types of meat (animal species) in contact with each other on the display area?	S7Q41: Are different types of meat (animal species) in contact with each other on the display area?
select_multiple surface or_other	s7	q5	surface	s7q5_surface	What are the display surfaces made of?	S7Q5: What are the display surfaces made of?
select_one scale	s7	q6	surface_score	s7q6_surface_score	How clean would you rate the display surfaces	S7Q6: How clean would you rate the display surfaces	This an ENUMERATOR observation.
select_one clean or_other	s7	q7	displ_cl_fr	s7q7_displ_cl_fr	How often do you clean the display surfaces?	S7Q7: How often do you clean the display surfaces?
select_multiple cleaning or_other	s7	q71	disinfected	s7q71_disinfected	What do you use to clean the display area?	S7Q71: What do you use to clean the display area?							not(selected(${s7q7_displ_cl_fr}, 'NA'))
text	s7	q72	disinfectant	s7q72_disinfectant	What type of disinfectant is used?	S7Q72: What type of disinfectant is used?							selected(${s7q71_disinfected}, 'disinfectant')
end group
select_multiple surface or_other	s7	q80	cutting_surfaces	s7q80_cutting_surfaces	What are the cutting surfaces made of?	S7Q80: What are the cutting surfaces made of?
select_one scale	s7	q8	equip_score	s7q8_equip_score	How clean would you rate the cutting equipment (e.g. chopping board and knife)?	S7Q8: How clean would you rate the cutting equipment (e.g. chopping board and knife)?	This an ENUMERATOR observation.
select_one clean or_other	s7	q9	clean_freq	s7q9_clean_freq	How often is cutting equipment cleaned?	S7Q9: How often is cutting equipment cleaned?
select_multiple cleaning or_other	s7	q10	disinfected	s7q10_disinfected	What do you use to clean the cutting equipment?	S7Q10: What do you use to clean the cutting equipment?							not(selected(${s7q9_clean_freq}, 'NA'))
text	s7	q101	disinfectant	s7q101_disinfectant	What type of disinfectant is used?	S7Q101: What type of disinfectant is used?							selected(${s7q10_disinfected}, 'disinfectant')
select_one yes_no	s7	q102	cutting_species	s7q102_cutting_species	Do you use the same cutting equipment for different types of meat (non-poultry meat)?	S7Q102: Do you use the same cutting equipment for different types of meat (non-poultry meat)?
select_one package or_other	s7	q11	package	s7q11_package	How do you package the meat for the client to transport it (packaging in contact with meat)?	S7Q11: How do you package the meat for the client to transport it (packaging in contact with meat)?
select_multiple protection or_other	s7	q12	protection	s7q12_protection	Are any of the following present?	S7Q12: Are any of the following present?		(selected(., 'none') and count-selected(.) = 1) or not(selected(., 'none'))	You cannot select "None" with another option
select_one yes_no	s7	q13	fly_count	s7q13_fly_count	Can you see any flies on /around the meat?	S7Q13: Can you see any flies on /around the meat?
select_multiple hands or_other	s7	q14	hands	s7q14_hands	What hand washing facilities are available?	S7Q14: What hand washing facilities are available?
select_multiple hand_freq or_other	s7	q141	hand_freq	s7q141_hand_freq	How many times a day do you wash your hands?	S7Q141: How many times a day do you wash your hands?
select_one yes_no	s7	q15	gloves	s7q15_gloves	Does the retailer wear gloves to handle meat?	S7Q15: Does the retailer wear gloves to handle meat?
select_one yes_no	s7	q16	money	s7q16_money	Does the retailer handling the meat also handle the money?	S7Q16: Does the retailer handling the meat also handle the money?
select_one yes_no or_other	s7	q17	training	s7q17_training	Have people handling poultry meat received any training in food safety?	S7Q17: Have people handling poultry meat received any training in food safety?
text	s7	q171	training_type	s7q171_training_type	Who provided the training?	S7Q171: Who provided the training?							selected(${s7q17_training}, 'yes')
select_one yes_no	s7	q18	accreditation	s7q18_accreditation	Does the shop have any kind of food safety accreditation?	S7Q18: Does the shop have any kind of food safety accreditation?
text	s7	q181	accreditation	s7q181_accreditation	Who provides the accreditation?	S7Q181: Who provides the accreditation?							selected(${s7q18_accreditation}, 'yes')
select_multiple equip	s7	q19	equip	s7q19_equip	Which of the following equipement/infrastructure can you see?	S7Q19: Which of the following equipement/infrastructure can you see?	This an ENUMERATOR observation.
select_one infrastructure	s7	q20	infrastructure	s7q20_infrastructure	Which one of the following describes best the retailing premises infrastructure?	S7Q20: Which one of the following describes best the retailing premises infrastructure?	This an ENUMERATOR observation.
note	s7	q21	end_quest	s7q21_end_quest	This is the end of the questionnaire. We will now collect the meat samples.	S7Q21: This is the end of the questionnaire. We will now collect the meat samples.
end group
geopoint	s8	q1	gps	s8q1_gps	Capture the GPS of the current location.	S8Q1: Capture the GPS of the current location.
text	s8	q11	gps_manually	s8q11_gps_manually	Please enter the GPS coordinates manually	S8Q11: Please enter the GPS coordinates manually
begin repeat	s8	q2	samples	s8q2_samples	Collect meat samples	S8Q2: Collect meat samples
select_one sample or_other	s8	q21	sample_type	s8q21_sample_type	Sample description	S8Q21: Sample description
select_one sample_typemeat or_other	s8	q22	sample_typemeat	s8q22_sample_typemeat	Confirm type of meat	S8Q22: Confirm type of meat
text	s8	q221	brand	s8q221_brand	If there is a brand, please specify	S8Q221: If there is a brand, please specify
select_one state	s8	q23	sample_state	s8q23_sample_state	Confirm state of meat	S8Q23: Confirm state of meat
barcode	s9	q3	fec_swab1_plt	s9q3_fec_swab1_plt	Scan sample barcode	S9Q3: Scan sample barcode
text	s9	q31	fec_swab1_plt	s9q31_fec_swab1_plt	The barcode has not scanned correctly. Please go back and try again or enter manually	S9Q31: The barcode has not scanned correctly. Please go back and try again or enter manually		regex(.,'^(UZ|Uz)[0-9]{6,7}$')	Barcodes should start "UZ"	yes			not(regex(${s9q3_fec_swab1_plt},'^(UZ)[0-9]{6,7}$'))
end repeat	s9
end	s9	q4	end_rtl	s9q4_end_rtl	End time	S9Q4: End time				yes

## Sheet: choices
list_name	name	label	category
recorder	1	Dishon
recorder	2	Fred
recorder	3	James A.
recorder	6	Lorren
recorder	7	Maud
recorder	8	Maurice
recorder	9	Patrick
recorder	10	Joash
recorder	11	Mutembei
recorder	12	Robert
recorder	13	Brenda
recorder	14	Faith
recorder	15	Bernard
recorder	16	Kelvin
recorder	17	Maria
yes_no	yes	Yes
yes_no	no	No
loc	dagoretti	Dagoretti
loc	kibera	Kibera
subloc	kawangware	Kawangware	dagoretti
subloc	kenyatta	Kenyatta	dagoretti
subloc	mutuini	Mutuini	dagoretti
subloc	kabiria	Kabiria	dagoretti
subloc	riruta	Riruta	dagoretti
subloc	uthiru	Uthiru	dagoretti
subloc	waithaka	Waithaka	dagoretti
subloc	other_dago	Other sublocation within Dagoretti	dagoretti
subloc	sarangombe	Sarangombe	kibera
subloc	line_saba	Line saba	kibera
subloc	gatwekere	Gatwekere	kibera
subloc	kmuru	Kamdi Muru	kibera
subloc	kianda	Kianda	kibera
subloc	kndogo	Kisumi Ndogo	kibera
subloc	lsaba	Laini Saba	kibera
subloc	lindi	Lindi	kibera
subloc	makina	Makina	kibera
subloc	mashimoni	Mashimoni	kibera
subloc	raila	Raila	kibera
subloc	silanga	Silanga	kibera
subloc	s_east	Soweto East	kibera
subloc	s_west	Soweto West	kibera
subloc	other_kibera	Other sublocation within Kibera	kibera
retailer	butchery	Butchery
retailer	restaurant	Hotel/restaurant
gender	male	Male
gender	female	Female
education	0	None
education	1	Primary, not completed
education	2	Primary, completed
education	3	Secondary, not completed
education	4	Secondary, completed
education	5	University, not completed/ or College completed
education	6	University, completed
education	7	Further degree (e.g. MSc, PhD)
ethnicity	BK	Black Kenyan
ethnicity	BA	Black Other African
ethnicity	BO	Black Other
ethnicity	WK	White Kenyan
ethnicity	WO	White Other
ethnicity	IA	Indian Asian
ethnicity	EA	Other East Asian
ethnicity	NA	North African / Middle Eastern
ethnicity	MX	Mixed heritage
ethnicity	NA	Prefer not to say
tribe	akamba	Akamba
tribe	embu	Embu
tribe	kalenjin	Kalenjin
tribe	kikuyu	Kikuyu
tribe	luhya	Luhya
tribe	luo	Luo
tribe	maasai	Maasai
tribe	meru	Meru
tribe	taita	Taita
role	owner	Owner/Head
role	family	Owner's/Head's Family member
role	employee	Employee
occupation	farmer	Farmer/farm worker
occupation	trader	Meat trader/broker/transporter
occupation	food_owner	Food shop owner/employee
occupation	hotel_owner	Hotel owner/employee
occupation	butchery_owner	Butchery owner/employee
occupation	livestock_transporter	Livestock transporter
occupation	crop_prod	Crop producer
occupation	no_occup	No other occupation related to livestock/meat
month	jan	January
month	feb	February
month	mar	March
month	apr	April
month	may	May
month	jun	June
month	jul	July
month	aug	August
month	sep	September
month	oct	October
month	nov	November
month	dec	December
month	dkmth	I don't know which month
income	6	100% of income
income	5	81-99%
income	4	61 to 80%
income	3	41 to 60%
income	2	20 to 40%
income	1	less than 20%
income	99	Don't know
income	88	Prefer not to say
chicken_meat	indigenous	Indigenous (local) chicken meat
chicken_meat	broiler	Commercial broilers meat
chicken_meat	layer	Commercial layers meat
meat_most	ind	Indigenous (local) chicken meat
meat_most	broil	Commercial broilers meat
meat_most	lay	Commercial layers meat
raw_cook	sold_r	raw
raw_cook	sold_ready	ready to eat
meat	poultry	Other types of poultry (duck, turkey, guinea fowl, quail, etc.)
meat	beef	Beef
meat	lamb	Lamb / mutton
meat	goat	Goat
meat	pork	Pork
meat	rabbit	Rabbit
live	live	live chickens to slaughter at consumer's home
live	dressed	dressed whole carcasse
live	dressed_piece	dressed 1/2 or 1/4 carcasses (includes legs, wings, breast)
live	ready	ready to eat meat
state	ultra_fresh	fresh (never any cold chain)
state	fresh	fresh (chilled)
state	unfrozen	defrosted meat
state	frozen	frozen (sold still frozen)
state	cooked	pre-cooked/ cooked on-site chicken meat
offal	liver	liver
offal	gizz	gizzard
offal	green	intestines
offal	head_ft	heads and / or feet
offal	none	none of the above
supply_live	own_farm	my own farm
supply_live	local_farm	a local farm (same area)
supply_live	distant_farm	a distant farm
supply_live	market	a market
supply_live	trader	a trader or broker
trade_fr	trade_day	Per day
trade_fr	trade_week	Per week
trade_fr	trade_mth	Per month
supply_meat	broker	a broker
supply_meat	abattoir	an abattoir
supply_meat	market	a market
supply_meat	local_farm	a local farmer (same area)
supply_meat	distant_farm	a farmer in another area
supply_meat	kenchic	Kenchic trader
price	kg	kg
price	unit	bird
price2	per_kg	per kg
price2	per_carc	per carcass/piece of carcass
supply_second	own_farm	Own farm
supply_second	local_farm	Local farm (same sub-location)
supply_second	distant_farm	Distant farm
supply_second	mkt_abatt	Market/abattoir
supply_second	trad_brok	Trader/broker
kind_supply	carcass_supply	Supply consists of carcasses/meat
kind_supply	live_supply	Supply consists of live birds, which are then laughtered by the retailer
unit_sell2	carc_num	in number of carcasses
unit_sell2	kg_num	in number of kg
slaughter	outside	In an outdoor area
slaughter	inside_disp	In an indoor area (no public access) shared with meat display/storage area
slaughter	inside	In a dedicated indoor area (no public access)
slaughter	shop	Within the shop area (i.e. publicly accessible)
surface	earth_sl	earth
surface	metal_sl	metal
surface	cement_sl	cement
surface	tiles_sl	tiles/plastic
surface	wood_sl	wood
scale	5	Excellent
scale	4	Good
scale	3	Acceptable
scale	2	Poor
scale	1	Very poor
scale	NA	Unable to observe
frequency	5	Every day
frequency	4	Most days
frequency	3	Sometimes
frequency	2	Rarely
frequency	1	Never
chilling	fridge	Fridge
chilling	chiller	Cold room
chilling	freezer	Freezer
chilling	none	None of the above
power	once_w	1-2hrs once a week
power	fewt_w	1-2hrs a few times a week
power	fewt_mth	1-2hrs a few times a month
power	no_power	never
electricity	constant	The chiller is on all the time
electricity	day_use	The chiller is on during the day
electricity	night_use	The chiller is on overnight
flies	airtight	Meat is in airtight, sealed packages / containers
flies	cover	Meat is covered
flies	netting	Fly netting on windows
flies	traps	Fly traps used
flies	strips	Fly strips on doors
flies	none	No fly protection used
store_length	1	Stored for one night only
store_length	2	Stored for up to two nights
store_length	3	Stored for more than two nights
unsold_meat	eat	Eat it/bring it home for consumption
unsold_meat	dump	Throw in dumpsite
unsold_meat	burn	Burn
unsold_meat	dogs	Feed to dogs
unsold_meat	all_sold	All meat is sold
water	tap_own	Tap inside building
water	tap_yard	Tap inside yard
water	tap_comm	Public tap or standpipe
water	kiosk	Water kiosk (vendor)
water	tanker	Water tankers (vendor)
water	hndcrt	Water handcart (vendor)
water	well	Shallow well
water	bore	Borehole
water	rain	Rain catchment
water	river	River / lake / irrigation channel etc
clean	3	A few times a day
clean	2	Only at the end of the day
clean	1	Less than once a day
clean	NA	Never
cleaning	cloth	Cloth / towel
cleaning	paper	Disposable paper towel
cleaning	cold	Cold water
cleaning	hot	Hot water
cleaning	soap	Soap
cleaning	disinfectant	Disinfectant
cleaning	none	No cleaning takes place
water2	borehole	Borehole water
water2	tap	City/tap water
water2	w_vendor	Water vendor
water2	rain	Rain collection
water2	seweage	Open sewage
water2	HH_water	Household waste water
hands	hot	Sink with hot and cold water
hands	cold	Sink with cold water only
hands	jug	Jug / bucket
hands	soap	Soap
hands	cloth	Cloth / towel
hands	paper	Disposable paper towel
hand_freq	after_meat	after preparing meat for customers
hand_freq	beforeaft_meat	before and after preparing meat for customers
hand_freq	beg_day	at the beginning and end of the day
hand_freq	Begend_day	at the end of the day
display	prepacked	Individually pre-packaged portions
display	trays	On trays
display	surfaces	On counter / table surfaces
display	hung	Hung
display	frid_disp	In a fridge or chilled cabinet
display	no_disp	No chicken meat is displayed to customers
display	ev_disp	Chicken meat is displayed only at busy times (evening)
package	no_pack	The meat is not packaged, the client brings a means to transport it
package	plastic	The meat is put in a plastic film/bag
package	newspaper	The meat is put in newspaper
protection	customers	Barrier to prevent customers handling raw meat
protection	ventilation	Ventilation system (other than window/door or open air)
protection	window	Barrier (eg glass window) between meat and outside
protection	flies	Fly control measures
protection	rodent	Rodent traps or poison
protection	none	None of the above
equip	uniform	employees wear lab coat or uniform
equip	fridge_freez	there is a fridge or freezer
equip	electric	there is an electric weighting and/ or mincing machine
equip	tiles	there are tiles on the inside walls of the premises
equip	tables	there are tables for customers
infrastructure	stone	the outside walls of the premises are stone/cemented or concrete
infrastructure	open_air	there is no fixed infrastructure, the selling point is open-air
infrastructure	stall	the selling infrastructure is an open stall with gets emptied or closed at night
sample	skin	Muscle with skin (e.g. leg, wing, breast)
sample	muscle	Muscle without skin (e.g. leg, wing, breast)
sample	liver	Liver
sample	caeca	Intestines
sample	gizzard	Gizzard
sample	head	Head/neck
sample	feet	Feet
sample_typemeat	broil	Broiler meat
sample_typemeat	ind	Indigenous chicken meat

## Sheet: settings
form_title	form_id
99HH UZP_Poultry_Retailer form_v10	uzp_poultry_rtl_v10
